# Supplementary material for: On the Diffusion of Ionic Liquids in ILs@ZIF-8 Composite Materials: A Density Functional Theory Study
Source: Molecules. 2024 Apr 9;29(8):1697. doi: 10.3390/molecules29081697 (PMC11052405; doi:10.3390/molecules29081697)
Supplement: Supplementary file 1 [file molecules-29-01697-s001.zip]

Archive with 1 entries (1 files):
- molecules-2913000-supplementary.pdf
